# Supplementary material for: Activity-Based Profiling of Papain-like Cysteine Proteases in Different Plant Organs During Barley Development
Source: Plants (Basel). 2026 May 16;15(10):1523. doi: 10.3390/plants15101523 (PMC13210622; doi:10.3390/plants15101523)
Supplement: Supplementary file 1 [file plants-15-01523-s001.zip]

Archive with 1 entries (1 files):
- plants-4282591-supplementary.pdf
